# Supplementary material for: A meta-analysis of birth-origin effects on reproduction in diverse captive environments
Source: Nat Commun. 2018 Mar 13;9:1055. doi: 10.1038/s41467-018-03500-9 (PMC5849764; doi:10.1038/s41467-018-03500-9)
Supplement: Supplementary file 4 — Supplementary Data 1 [file 41467_2018_3500_MOESM4_ESM.xlsx]

## Sheet: Main dataset
ES.ID	ID	First.author	Year	Journal	Species	Scientific.name	Major.taxon	Captive.environment	Generation	Reproductive.measurement	Direction	Trait	WB.Percentage	WB.n1	WB.n2	WB.success	WB.failure	WB.N	CB.Percentage	CB.n1	CB.n2	CB.success	CB.failure	CB.N	WB.Mean	WB.C.Mean	WB.SD	WB.SEM	CB.Mean	CB.C.Mean	CB.SD	CB.SEM
3	1	Aourir	2013	Zoo Biology	Black-bellied Sandgrouse	Pterocles orientalis	Bird	Conservation	No	Egg fertility	+	1	67.92	35.9976	36	36	17	53	68	95.88	96	96	45	141
4	1	Aourir	2013	Zoo Biology	Black-bellied Sandgrouse	Pterocles orientalis	Bird	Conservation	No	Hatchability (of fertile eggs)	+	1	80.55	28.998	29	29	7	36	84.26	80.8896	81	81	15	96
5	1	Aourir	2013	Zoo Biology	Black-bellied Sandgrouse	Pterocles orientalis	Bird	Conservation	No	Hatchability (of incubated eggs)	+	1	54.71	28.9963	29	29	24	53	57.44	80.9904	81	81	60	141
6	1	Aourir	2013	Zoo Biology	Black-bellied Sandgrouse	Pterocles orientalis	Bird	Conservation	No	Embryo mortality rate	-	4	15.62	14.9952	15	81	15	96	15.7	5.652	6	30	6	36
8	1	Aourir	2013	Zoo Biology	Black-bellied Sandgrouse	Pterocles orientalis	Bird	Conservation	No	Chick abnormalities	-	3	0	0	0	36	0	36	6.17	4.9977	5	76	5	81
9	1	Aourir	2013	Zoo Biology	Black-bellied Sandgrouse	Pterocles orientalis	Bird	Conservation	No	Juvenile mortality (1 week)	-	4	19.44	6.9984	7	29	7	36	60.5	49.005	49	32	49	81
10	1	Aourir	2013	Zoo Biology	Black-bellied Sandgrouse	Pterocles orientalis	Bird	Conservation	No	Juvenile mortality (2 weeks)	-	4	2.77	0.9972	1	35	1	36	3.7	2.997	3	78	3	81
11	2	Ballou	1982	Biological Conservation	Zebra	Equus burchelli	Mammal	Conservation	No	Juvenile mortality (died before 6 months/total)	-	4		4	4	9	4	13		5	5	14	5	19
12	2	Ballou	1982	Biological Conservation	Pygmy hippopotamus	Choreopsis liberiensis	Mammal	Conservation	No	Juvenile mortality (died before 6 months/total)	-	4		10	10	23	10	33		7	7	12	7	19
13	2	Ballou	1982	Biological Conservation	Eld's deer	Cersus eldi thamin	Mammal	Conservation	No	Juvenile mortality (died before 6 months/total)	-	4		2	2	12	2	14		9	9	1	9	10
14	2	Ballou	1982	Biological Conservation	Reindeer	Rangifer tarandus	Mammal	Conservation	No	Juvenile mortality (died before 6 months/total)	-	4		5	5	9	5	14		17	17	13	17	30
15	2	Ballou	1982	Biological Conservation	Giraffe	Giraffa camelopardalis	Mammal	Conservation	No	Juvenile mortality (died before 6 months/total)	-	4		3	3	11	3	14		3	3	2	3	5
16	2	Ballou	1982	Biological Conservation	Kudu	Tragelaphus strepsiceros	Mammal	Conservation	No	Juvenile mortality (died before 6 months/total)	-	4		4	4	10	4	14		3	3	8	3	11
17	2	Ballou	1982	Biological Conservation	Scimitar-horned oryx	Oryx dammah	Mammal	Conservation	No	Juvenile mortality (died before 6 months/total)	-	4		2	2	20	2	22		5	5	15	5	20
18	2	Ballou	1982	Biological Conservation	Wildebeest	Connochaetes taurinus	Mammal	Conservation	No	Juvenile mortality (died before 6 months/total)	-	4		3	3	6	3	9		10	10	29	10	39
19	2	Ballou	1982	Biological Conservation	Dorcas gazelle	Gazella dorcas	Mammal	Conservation	No	Juvenile mortality (died before 6 months/total)	-	4		6	6	15	6	21		33	33	38	33	71
20	3	Beck	1988	Zoo Biology	Western lowland gorilla	Gorilla gorilla gorilla	Mammal	Conservation	No	Male reproductive success	+	1		36	36	36	25	61		10	10	10	10	20
21	3	Beck	1988	Zoo Biology	Western lowland gorilla	Gorilla gorilla gorilla	Mammal	Conservation	No	Female reproductive success	+	1		47	47	47	22	69		20	20	20	21	41
24	7	Bolton	2012	Veterinary Record	Common chimpanzee	Pan troglodytes	Mammal	Conservation	No	Reproductive abnormalities	-	1		5	5	9	5	14		0	0	29	0	29
25	8	Botten	2001	Comparative Medicine	Deer mouse	Peromyscus maniculatus	Mammal	Research	Lab population comprised F1 and F2	Fertility	+	1		21	21	21	5	26		43	43	43	16	59
29	8	Botten	2001	Comparative Medicine	Deer mouse	Peromyscus maniculatus	Mammal	Research	Lab population comprised F1 and F2	Incidence of cannibalism/abandonment of young among pairs	-	4	5	1.1	1	21	1	22	26	11.18	11	32	11	43
30	13	Calkins	2013	Journal of Wildlife Management	Island foxes	Urocyon littoralis	Mammal	Conservation	No	Reproductive success (pair)	+	1		74	74	74	70	144		18	18	18	105	123
33	22	De Lathouwers	2005	International Journal of Primatology	Chimpanzee	Pan troglodytes	Mammal	Conservation	No	Prenatal and neonatal death	-	4		2	2	48	2	50		1	1	12	1	13
34	22	De Lathouwers	2005	International Journal of Primatology	Chimpanzee	Pan troglodytes	Mammal	Conservation	No	Postnatal death	-	4		16	16	32	16	48		6	6	6	6	12
39	22	De Lathouwers	2005	International Journal of Primatology	Bonobo	Pan paniscus	Mammal	Conservation	No	Prenatal and neonatal death	-	4		4	4	25	4	29		6	6	26	6	32
40	22	De Lathouwers	2005	International Journal of Primatology	Bonobo	Pan paniscus	Mammal	Conservation	No	Postnatal death	-	4		5	5	20	5	25		3	3	23	3	26
62	36	Hogg	2015	Conservation Genetics	Tasmanian devil	Sarcophilus harrisii	Mammal	Conservation	Compared F0, F1, F2 and F3 females for litter size	Breeding success (female)	+	1		51	51	51	112	163		111	111	111	136	247
67	44	Kiik	2013	Zoo Biology	European mink	Mustela lutreola	Mammal	Conservation	No	Male breeding success	+	1		13	13	13	7	20		23	23	23	178	201
68	44	Kiik	2013	Zoo Biology	European mink	Mustela lutreola	Mammal	Conservation	No	Female breeding success	+	1		7	7	7	8	15		100	100	100	129	229
72	67	Mihok	1992	Canadian Journal of Zoology	Meadow vole	Microtus pennsylvanicus	Mammal	Research	Wild, F1, F2	Breeding success (decline phase population)	+	1		3	3	3	9	12		9	9	9	20	29
73	67	Mihok	1992	Canadian Journal of Zoology	Meadow vole	Microtus pennsylvanicus	Mammal	Research	Wild, F1, F2	Breeding success (increase phase population)	+	1		11	11	11	0	11		4	4	4	0	4
79	77	Perry	1992	Zoo Biology	Mongoose lemur	Eulemur mongoz, formerly Lemur mongoz	Mammal	Research	No	Neonatal mortality (all offspring)	-	4		3	3	18	3	21		6	6	3	6	9
82	79	Price	1967	Evolution	Prairie deermouse	Peromyscus maniculatus	Mammal	Research	No	Breeding success (within 6 months)	+	1		33	33	33	16	49		70	70	70	5	75
87	79	Price	1967	Evolution	Prairie deermouse	Peromyscus maniculatus	Mammal	Research	No	Incidence of cannibalism/abandonment of young (fertile)	-	4		2	2	33	2	35		20	20	50	20	70
88	79	Price	1967	Evolution	Prairie deermouse	Peromyscus maniculatus	Mammal	Research	No	Incidence of cannibalism/abandonment of young (total)	-	4		3	3	109	3	112		32	32	213	32	245
92	84	Rasweiler	1996	Laboratory Animals	Short-tailed fruit bat	Carollia perspicillata	Mammal	Research	No	Breeding success (within 30 days of pairing)	+	1		122	122	122	22	144		35	35	35	3	38
93	84	Rasweiler	1996	Laboratory Animals	Short-tailed fruit bat	Carollia perspicillata	Mammal	Research	No	Pregnancy rate from mating	+	1		115	115	115	7	122		29	29	29	6	35
94	84	Rasweiler	1996	Laboratory Animals	Short-tailed fruit bat	Carollia perspicillata	Mammal	Research	No	Young successfully reared	+	4	90.9	20	20	20	2	22	79.3	23	23	23	6	29
97	91	Ryan	2002	Zoo Biology	Western lowland gorilla	Gorilla gorilla gorilla	Mammal	Conservation	No	Male reproductive success (siring an offspring)	+	1		61	61	61	54	115		22	22	22	84	106
98	91	Ryan	2002	Zoo Biology	Western lowland gorilla	Gorilla gorilla gorilla	Mammal	Conservation	No	Female reproductive success (live birth)	+	1		77	77	77	43	120		68	68	68	41	109
100	94	Schwitzer	2009	Endangered Species Research	Black-and-white ruffed lemur	Varecia variegata	Mammal	Conservation	F0 to F4	Infant mortality rate	-	4	18.5	27.01	27	119	27	146	33.9	127.125	127	248	127	375
105	99	Sousa	1999	Primates	Common marmoset	Callithrix jacchus	Mammal	Research	No	Incidence of stillbirths	-	4		5	5	167	5	172		9	9	146	9	155
106	99	Sousa	1999	Primates	Common marmoset	Callithrix jacchus	Mammal	Research	No	Incidence of perinatal mortality	-	4		64	64	108	64	172		45	45	110	45	155
111	103	Vanstreels	2010	International Zoo Yearbook	Maned wolf	Chrysocon brachyurus	Mammal	Conservation	No	Breeding success	+	1		106	106	106	135	241		32	32	32	32	64
114	115	Wolfe	1975	Laboratory Animal Science	Illiger's saddle-back tamarin	Saguinus fuscicollis illigeri	Mammal	Research	F0 to F1	Abortion rate	-	4	6.5	11.96	12	172	12	184	42.9	15.015	15	20	15	35
115	115	Wolfe	1975	Laboratory Animal Science	Illiger's saddle-back tamarin	Saguinus fuscicollis illigeri	Mammal	Research	F0 to F1	Live offspring/total	+	4		300	300	300	53	353		18	18	18	49	67
116	115	Wolfe	1975	Laboratory Animal Science	Cotton-top tamarin	Saguinus oedipus	Mammal	Research	F0 to F1	Abortion rate	-	4	13.2	8.976	9	59	9	68	42.9	3.003	3	4	3	7
117	115	Wolfe	1975	Laboratory Animal Science	Cotton-top tamarin	Saguinus oedipus	Mammal	Research	F0 to F1	Live offspring/total	+	4		90	90	90	40	130		7	7	7	7	14
1	1	Aourir	2013	Zoo Biology	Black-bellied Sandgrouse	Pterocles orientalis	Bird	Conservation	No	Egg mass	+	3						53						159	25.14	25.14	1.77		24.33	24.33	2.8
2	1	Aourir	2013	Zoo Biology	Black-bellied Sandgrouse	Pterocles orientalis	Bird	Conservation	No	Egg volume	+	3						53						159	23.86	23.86	1.83		21.6	21.6	2.45
7	1	Aourir	2013	Zoo Biology	Black-bellied Sandgrouse	Pterocles orientalis	Bird	Conservation	No	Hatch weight	+	3						36						81	18.91	18.91	1.65		17.87	17.87	2.04
26	8	Botten	2001	Comparative Medicine	Deer mouse	Peromyscus maniculatus	Mammal	Research	Lab population comprised F1 and F2	Pairing and first litter interval (days)	-	5						26						59	106	-106	130		71	-71	68
27	8	Botten	2001	Comparative Medicine	Deer mouse	Peromyscus maniculatus	Mammal	Research	Lab population comprised F1 and F2	Litters/pair	+	2						26						59	7.2	7.2	5.9		5.5	5.5	4
28	8	Botten	2001	Comparative Medicine	Deer mouse	Peromyscus maniculatus	Mammal	Research	Lab population comprised F1 and F2	Litter size	+	2						166						171	4.3	4.3	1.3		4.5	4.5	1.7
31	18	Cooper	1996	Animal Welfare	Bank vole	Clethrionymus glareolus	Mammal	Research	No	Litter size	+	2						2						3	4.5	4.5	0.707		4.66667	4.66667	0.577
32	22	De Lathouwers	2005	International Journal of Primatology	Chimpanzee	Pan troglodytes	Mammal	Conservation	No	Age at first birth	-	5						13						6	12.77	-12.77	2.45	0.68	10	-10	0.63	0.26
35	22	De Lathouwers	2005	International Journal of Primatology	Chimpanzee	Pan troglodytes	Mammal	Conservation	No	Fertility (lbo/f/ry)	+	1						8						9	0.26	0.26	0.06	0.02	0.25	0.25	0.11	0.04
36	22	De Lathouwers	2005	International Journal of Primatology	Chimpanzee	Pan troglodytes	Mammal	Conservation	No	Interbirth interval	-	5						20						11	4.33	-4.33	1.62	0.36	4.51	-4.51	0.81	0.25
37	22	De Lathouwers	2005	International Journal of Primatology	Chimpanzee	Pan troglodytes	Mammal	Conservation	No	Rate of production of offspring surviving to 5 years	+	2						8						9	0.17	0.17	0.05	0.02	0.17	0.17	0.04	0.01
38	22	De Lathouwers	2005	International Journal of Primatology	Bonobo	Pan paniscus	Mammal	Conservation	No	Age at first birth	-	5						9						11	10.78	-10.78	1.72	0.57	10.55	-10.55	2.34	0.71
41	22	De Lathouwers	2005	International Journal of Primatology	Bonobo	Pan paniscus	Mammal	Conservation	No	Fertility (lbo/f/ry)	+	1						8						9	0.19	0.19	0.05	0.02	0.2	0.2	0.04	0.01
42	22	De Lathouwers	2005	International Journal of Primatology	Bonobo	Pan paniscus	Mammal	Conservation	No	Interbirth interval	-	5						15						19	5.16	-5.16	1.2	0.31	4.75	-4.75	1.25	0.29
43	22	De Lathouwers	2005	International Journal of Primatology	Bonobo	Pan paniscus	Mammal	Conservation	No	Rate of production of offspring surviving to 5 years	+	2						8						9	0.15	0.15	0.05	0.02	0.18	0.18	0.03	0.01
44	23	De Vleeschouwer	2003	American Journal of Primatology	Golden-headed lion tamarin	Leontopithecus chrysomelas	Mammal	Conservation	No	Interbirth interval	-	5						145						294	191.8	-191.8	73.4537	6.1	208.5	-208.5	92.5907	5.4
45	23	De Vleeschouwer	2003	American Journal of Primatology	Golden-headed lion tamarin	Leontopithecus chrysomelas	Mammal	Conservation	No	Litter size	+	2						254						480	1.57	1.57	0.478121	0.03	1.71	1.71	0.438178	0.02
46	24	Dennis	2007	Journal of Zoo and Wildlife Medicine	Black rhinoceros	Diceros bicornis	Mammal	Conservation	Specify F1, or F2/F3	Age at first birth	-	5						34						28	8.85	-8.85	2.96		9.14	-9.14	3.38
47	25	Dubovsky	1994	Journal of Wildlife Management	Mallard	Anas platyrhynchos	Bird	Research	No	Clutch size	+	2						7						14	12.4	12.4	1.58745	0.6	15.8	15.8	2.61916	0.7
48	25	Dubovsky	1994	Journal of Wildlife Management	Mallard	Anas platyrhynchos	Bird	Research	No	Egg laying rate (no. days/egg)	-	5						7						14	1.17	-1.17	0.185203	0.07	1.1	-1.1	0.11225	0.03
49	25	Dubovsky	1994	Journal of Wildlife Management	Mallard	Anas platyrhynchos	Bird	Research	No	Fertility/clutch	+	1						7						14	86.6	86.6	16.4037	6.2	93.9	93.9	5.23832	1.4
50	25	Dubovsky	1994	Journal of Wildlife Management	Mallard	Anas platyrhynchos	Bird	Research	No	Hatchability/clutch	+	1						7						14	82.5	82.5	14.5516	5.5	92.4	92.4	7.48331	2
51	25	Dubovsky	1994	Journal of Wildlife Management	Mallard	Anas platyrhynchos	Bird	Research	No	Juvenile survival (to 2 weeks)	+	4						7						14	89.4	89.4	10.583	4	98.3	98.3	4.86415	1.3
52	31	Gusheinzed	2011	Journal of the Inland Fisheries Society of India	Banana shrimp	Fenneropenaeus merguiensis	Invertebrate	Aquaculture	Wild, F1, other captive ppn	Spawning rate	+	5						25						25	2.92	2.92	2.15	0.43	2.56	2.56	1	0.2
53	31	Gusheinzed	2011	Journal of the Inland Fisheries Society of India	Banana shrimp	Fenneropenaeus merguiensis	Invertebrate	Aquaculture	Wild, F1, other captive ppn	Spawning interval (days)	-	5						51						39	8.82	-8.82	6.71294	0.94	10.44	-10.44	4.8711	0.78
54	31	Gusheinzed	2011	Journal of the Inland Fisheries Society of India	Banana shrimp	Fenneropenaeus merguiensis	Invertebrate	Aquaculture	Wild, F1, other captive ppn	Fecundity	+	2						73						64	103116	103116	212746	24900	98023	98023	22000	2750
55	31	Gusheinzed	2011	Journal of the Inland Fisheries Society of India	Banana shrimp	Fenneropenaeus merguiensis	Invertebrate	Aquaculture	Wild, F1, other captive ppn	Fertilisation rate/spawning	+	1						73						64	92.92	92.92	10.68	1.25	86.19	86.19	10.64	1.33
56	31	Gusheinzed	2011	Journal of the Inland Fisheries Society of India	Banana shrimp	Fenneropenaeus merguiensis	Invertebrate	Aquaculture	Wild, F1, other captive ppn	Hatch rate/spawning	+	1						73						64	89.1	89.1	10.7654	1.26	82.26	82.26	10.8	1.35
57	31	Gusheinzed	2011	Journal of the Inland Fisheries Society of India	Banana shrimp	Fenneropenaeus merguiensis	Invertebrate	Aquaculture	Wild, F1, other captive ppn	Nauplii production rate	+	2						73						64	92150	92150	22812.5	2670	81700	81700	22800	2850
58	31	Gusheinzed	2011	Journal of the Inland Fisheries Society of India	Banana shrimp	Fenneropenaeus merguiensis	Invertebrate	Aquaculture	Wild, F1, other captive ppn	Latency period	-	5						22						25	6.77	-6.77	3.79924	0.81	8.8	-8.8	2.65	0.53
59	31	Gusheinzed	2011	Journal of the Inland Fisheries Society of India	Banana shrimp	Fenneropenaeus merguiensis	Invertebrate	Aquaculture	Wild, F1, other captive ppn	Survival rate to protozoae I	+	4						73						64	87.97	87.97	4.95552	0.58	78.83	78.83	12.72	1.59
60	31	Gusheinzed	2011	Journal of the Inland Fisheries Society of India	Banana shrimp	Fenneropenaeus merguiensis	Invertebrate	Aquaculture	Wild, F1, other captive ppn	Survival rate to mysis I stage	+	4						73						64	83.79	83.79	5.21184	0.61	74.39	74.39	12.24	1.53
61	31	Gusheinzed	2011	Journal of the Inland Fisheries Society of India	Banana shrimp	Fenneropenaeus merguiensis	Invertebrate	Aquaculture	Wild, F1, other captive ppn	Survival rate to postlarvae I	+	4						73						64	73.12	73.12	6.32256	0.74	64.62	64.62	10.88	1.36
63	36	Hogg	2015	Conservation Genetics	Tasmanian devil	Sarcophilus harrisii	Mammal	Conservation	Compared F0, F1, F2 and F3 females for litter size	No. offspring/female (WBvCB)	+	2						51						111	2.91	2.91	7.21284	1.01	2.41	2.41	10.5357	1
64	43	Keys	2006	Aquaculture	Brown tiger shrimp	Penaeus esculentus	Invertebrate	Aquaculture	G1- progeny produced from wild parents, G2, G3	Number of maturations/female/month	+	5						50						50	1.96	1.96	0.23		1.87	1.87	0.23
65	43	Keys	2006	Aquaculture	Brown tiger shrimp	Penaeus esculentus	Invertebrate	Aquaculture	G1- progeny produced from wild parents, G2, G3	Spawns/female/month	+	5						50						50	1.31	1.31	0.19		1.84	1.84	0.87
66	43	Keys	2006	Aquaculture	Brown tiger shrimp	Penaeus esculentus	Invertebrate	Aquaculture	G1- progeny produced from wild parents, G2, G3	Nauplii production/female/month (x1000)	+	2						50						50	39.6	39.6	4.8		31.2	31.2	6
69	50	Lindstrom	2006	Condor	Mallards	Anas platyrhynchos	Bird	Research	F0 to F3	Clutch size	+	2						11						13	9.5	9.5	1.98997	0.6	8.9	8.9	2.16333	0.6
70	54	Mar	2002	RAP Publication	Asian elephant	Elephas maximus	Mammal	Other	No	Age at first birth	-	5						868						408	29.77	-29.77	9.99		19.69	-19.69	6.22
71	58	Marte	1986	Aquaculture	Milkfish	Chanos chanos	Fish	Aquaculture	No	Fecundity	+	2						14						6	688.786	688.786	148.727		806.333	806.333	461.861
74	67	Mihok	1992	Canadian Journal of Zoology	Meadow vole	Microtus pennsylvanicus	Mammal	Research	Wild, F1, F2	Litter size at weaning	+	2						14						26	3.86	3.86	1.42183	0.38	3.69	3.69	1.32575	0.26
75	70	Murugan	2013	Indian Journal of Animal Sciences	Three spotted seahorse	Hippocampus trimaculatus	Fish	Aquaculture	F0 to F1	Number of juveniles released	+	2						7						50	466.57	466.57	102.53		100.38	100.38	54.28
76	74	Palacios	1999	Journal of the World Aquaculture Society	Pacific white shrimp	Penaeus vannamei	Invertebrate	Aquaculture	F0, F1, F2	Matings/female/month	+	5						237						470	1.8	1.8	1.4		1.3	1.3	3.1
77	75	Parado-Estepa	2007	Aquaculture Research	Crucifix crab	Charybdis feriatus	Invertebrate	Aquaculture	No	Z1/female/spawn	+	2						6						8	640000	640000	218005	89000	250000	250000	42426.4	15000
78	75	Parado-Estepa	2007	Aquaculture Research	Crucifix crab	Charybdis feriatus	Invertebrate	Aquaculture	No	Z1/gram BW of female	+	2						6						8	3300	3300	1469.69	600	867	867	164.049	58
80	78	Pratoomchat	1993	Journal of the World Aquaculture Society	Giant tiger prawn	Penaeus monodon	Invertebrate	Aquaculture	No	Percentage normal sperm	+	1						57						115	21.4	21.4	18.3		19.6	19.6	19.2
81	78	Pratoomchat	1993	Journal of the World Aquaculture Society	Giant tiger prawn	Penaeus monodon	Invertebrate	Aquaculture	No	Percentage reactive sperm	+	1						59						84	4.2	4.2	6.2		2.5	2.5	4
83	79	Price	1967	Evolution	Prairie deermouse	Peromyscus maniculatus	Mammal	Research	No	Litter size (litter 1)	+	2						23						59	3.8	3.8	1.02967	0.2147	4.3	4.3	1.27277	0.1657
84	79	Price	1967	Evolution	Prairie deermouse	Peromyscus maniculatus	Mammal	Research	No	Litter size (litter 2)	+	2						23						54	4.7	4.7	1.14476	0.2387	5	5	1.87827	0.2556
85	79	Price	1967	Evolution	Prairie deermouse	Peromyscus maniculatus	Mammal	Research	No	Litter size (litter 3)	+	2						23						51	4.9	4.9	1.03926	0.2167	5.3	5.3	1.58754	0.2223
86	79	Price	1967	Evolution	Prairie deermouse	Peromyscus maniculatus	Mammal	Research	No	Litter size (litter 4)	+	2						23						49	4.8	4.8	1.31166	0.2735	5.2	5.2	2.1189	0.3027
89	79	Price	1967	Evolution	Prairie deermouse	Peromyscus maniculatus	Mammal	Research	No	Body weight at weaning (mother reared, male offspring)	+	3						43						43	9.2	9.2	0.79345	0.121	9.2	9.2	1.13575	0.1732
90	79	Price	1967	Evolution	Prairie deermouse	Peromyscus maniculatus	Mammal	Research	No	Body weight at weaning (mother reared, female offspring)	+	3						43						43	9.1	9.1	0.809844	0.1235	9.2	9.2	1.26886	0.1935
91	82	Quinones-Arreola	2015	Latin American Journal of Aquatic Research	Almaco jack	Seriola rivoliana	Fish	Aquaculture	Compared F0 to F1	Monthly spawning frequency	+	5						28						30	9.2	9.2	10.583	2	5.5	5.5	5.47723	1
95	88	Ripley	2005	Environmental Biology of Fishes	Lake Malawi cichlid fish	Tramitichromis intermedius	Fish	Research	F0 to F1	Clutch size	+	2						5						5	97	97	31.305	14	60	60	6.7082	3
96	90	Rothe	1987	International Journal of Mammalian Biology	Common marmoset	Callithrix jacchus	Mammal	Research	F0 to F4	Litter size	+	2						53						149	2.23	2.23	0.67		2.57	2.57	0.74
99	94	Schwitzer	2009	Endangered Species Research	Black-and-white ruffed lemur	Varecia variegata	Mammal	Conservation	F0 to F4	Litter size	+	2						82						831	1.78	1.78	0.77		2.14	2.14	0.93
101	97	Slade	2014	Biology Letters	House mouse	Mus musculus	Mammal	Research	No	No. offspring/individual	+	2						54						54	4.02	4.02	5.2909	0.72	3.98	3.98	4.40908	0.6
102	98	Smith	2003	Aquaculture	Spiny lobster	Jasus edwardsii	Invertebrate	Aquaculture	No	Hatch size (length) for incubation at ambient temperature	+	3						5						5	2.07	2.07	0.0436033	0.0195	1.98	1.98	0.0447214	0.02
103	98	Smith	2003	Aquaculture	Spiny lobster	Jasus edwardsii	Invertebrate	Aquaculture	No	Phyllosoma survival to 14 days (ambient temperature)	+	4						5						5	81.96	81.96	2.68328	1.2	89.18	89.18	8.07221	3.61
104	99	Sousa	1999	Primates	Common marmoset	Callithrix jacchus	Mammal	Research	No	Litter size	+	2						82						71	2.1	2.1	0.36		2.18	2.18	0.38
107	102	van Heezik	2005	Zoo Biology	Kaki (black stilt)	Himantopus novaezelandiae	Bird	Conservation	No	Fertility (across years)	+	1						17						16	95	95	5.9		82	82	21.8
108	102	van Heezik	2005	Zoo Biology	Kaki (black stilt)	Himantopus novaezelandiae	Bird	Conservation	No	Hatchability of fertile eggs (averaged across years)	+	1						17						16	90	90	8.1		78.2	78.2	24.5
109	102	van Heezik	2005	Zoo Biology	Kaki (black stilt)	Himantopus novaezelandiae	Bird	Conservation	No	Hatch weight	+	3						217						100	17.2	17.2	1.1		16.1	16.1	1.6
110	102	van Heezik	2005	Zoo Biology	Kaki (black stilt)	Himantopus novaezelandiae	Bird	Conservation	No	Overall hatchability	+	1						16						15	90.5	90.5	8		77.6	77.6	25.3
112	108	Woolley	1984	Australian Wildlife Research	Fat-tailed dunnart	Sminthopsis crassicaudata	Mammal	Research	No	Litter size	+	2						2						7	9	9	0		5.43	5.43	3.05
113	111	Zizkova	1996	Acta Societatis Zoologicae Bohemicae	Wood mouse	Apodemus sylvaticus	Mammal	Research	No	Litter size	+	2						68						139	4.48	4.48	1.47254		4.11	4.11	1.65418

## Sheet: Additional data for imputation
ES.ID	ID	First.author	Year	Journal	Species	Scientific.name	Major.taxon	Captive.environment	Generation	Reproductive.measurement	Direction	Trait	WB.Percentage	WB.n1	WB.n2	WB.success	WB.failure	WB.N	CB.Percentage	CB.n1	CB.n2	CB.success	CB.failure	CB.N	WB.Mean	WB.C.Mean	WB.SD	WB.SEM	CB.Mean	CB.C.Mean	CB.SD	CB.SEM
118	31	Gusheinzed	2011	Journal of the Inland Fisheries Society of India	Shrimp	Fenneropenaeus merguiensis	Invertebrate	Aquaculture	Wild, F1, other captive ppn	Eggs/female	+	2						25						25	301.1	301.1			239.26	239.26
119	49	Levallois	2015	Lab Animal	Cynomolgus macaques	Macaca fascicularis	Mammal	Research	F0 to F1 to F1+	Interbirth interval (months) (F0 to F1+)	-	5						25237						1336	13.66	-13.66			14.01	-14.01
120	56	Marker-Kraus	1997	International Zoo Yearbook	Cheetah	Acinonyx jubatus	Mammal	Conservation	No	Male age at first birth	-	5						156						142	5.33	-5.33			5.04	-5.04
121	56	Marker-Kraus	1997	International Zoo Yearbook	Cheetah	Acinonyx jubatus	Mammal	Conservation	No	Male age at last birth	+	5						156						142	7.67	7.67			6.38	6.38
122	56	Marker-Kraus	1997	International Zoo Yearbook	Cheetah	Acinonyx jubatus	Mammal	Conservation	No	Female age at first birth	-	5						152						144	5.06	-5.06			4.64	-4.64
123	56	Marker-Kraus	1997	International Zoo Yearbook	Cheetah	Acinonyx jubatus	Mammal	Conservation	No	Female age at last birth	+	5						152						144	7.16	7.16			6.65	6.65
124	79	Price	1967	Evolution	Prairie deermouse	Peromyscus maniculatus	Mammal	Research	No	Average no. days between litters	-	5						24						54	33.7	-33.7			25	-25
125	99	Sousa	1999	Primates	Common marmoset	Callithrix jacchus	Mammal	Research	No	No. litters/breeding female	+	2						32						40	2.5625	2.5625			1.775	1.775
126	101	Talbot	1984	Aquaculture	American lobster	Homarus americanus	Invertebrate	Research	No	Eggs extruded/female	+	2						19						15	11500	11500			8800	8800
127	101	Talbot	1984	Aquaculture	American lobster	Homarus americanus	Invertebrate	Research	No	Eggs attached/female	+	2						19						15	4800	4800			2800	2800
128	7	Bolton	2012	Veterinary Record	Common chimpanzee	Pan troglodytes	Mammal	Conservation	No	Age at first birth	-	5													14.61	-14.61		4.18	13.58	-13.58		2.05
129	7	Bolton	2012	Veterinary Record	Western lowland gorilla	Gorilla gorilla gorilla	Mammal	Conservation	No	Age at first birth	-	5													23.84	-23.84		3.24	15	-15		1.42
130	43	Keys	2006	Aquaculture	Brown tiger shrimp	Penaeus esculentus	Invertebrate	Aquaculture	G1- progeny produced from wild parents, G2, G3	Eggs/spawn	+	2													46779.3	46779.3	5084.7		38643.8	38643.8	5847.4
131	43	Keys	2006	Aquaculture	Brown tiger shrimp	Penaeus esculentus	Invertebrate	Aquaculture	G1- progeny produced from wild parents, G2, G4	Hatching rate/spawn	+	1													69.9	69.9	4.8		64.1	64.1	5.7
132	74	Palacios	1999	Journal of the World Aquaculture Society	Pacific white shrimp	Penaeus vannamei	Invertebrate	Aquaculture	F0, F1, F2	Viable spawns/female/month	+	2													1.2	1.2	1.1		0.8	0.8	0.9
133	74	Palacios	1999	Journal of the World Aquaculture Society	Pacific white shrimp	Penaeus vannamei	Invertebrate	Aquaculture	F0, F1, F3	Viable spawn/total spawns	+	1													68	68	32.3		68.3	68.3	33.1
134	74	Palacios	1999	Journal of the World Aquaculture Society	Pacific white shrimp	Penaeus vannamei	Invertebrate	Aquaculture	F0, F1, F4	Fertilisation rate/spawn	+	1													83.6	83.6	17.8		85.1	85.1	17.2
135	74	Palacios	1999	Journal of the World Aquaculture Society	Pacific white shrimp	Penaeus vannamei	Invertebrate	Aquaculture	F0, F1, F5	Cumulative fertilisation	+	1													274.4	274.4	259.9		162.1	162.1	200.4
136	74	Palacios	1999	Journal of the World Aquaculture Society	Pacific white shrimp	Penaeus vannamei	Invertebrate	Aquaculture	F0, F1, F6	Nauplii/spawn	+	2													78600	78600	39000		65100	65100	28400
137	74	Palacios	1999	Journal of the World Aquaculture Society	Pacific white shrimp	Penaeus vannamei	Invertebrate	Aquaculture	F0, F1, F7	No. spawns/total females	+	2						2075						3896	0.559518	0.559518			0.342916	0.342916
138	74	Palacios	1999	Journal of the World Aquaculture Society	Pacific white shrimp	Penaeus vannamei	Invertebrate	Aquaculture	F0, F1, F8	Mated females	+	1													87.7	87.7	4.4		74.3	74.3	9
139	74	Palacios	1999	Journal of the World Aquaculture Society	Pacific white shrimp	Penaeus vannamei	Invertebrate	Aquaculture	F0, F1, F9	Viable spawns/total females	+	2													61.8	61.8	7.3		47.4	47.4	7.5
140	74	Palacios	1999	Journal of the World Aquaculture Society	Pacific white shrimp	Penaeus vannamei	Invertebrate	Aquaculture	F0, F1, F10	Viable spawns/mated females	+	2													70.5	70.5	7.1		65.4	65.4	7.2
141	74	Palacios	1999	Journal of the World Aquaculture Society	Pacific white shrimp	Penaeus vannamei	Invertebrate	Aquaculture	F0, F1, F11	Days between matings	-	5													20	-20	7		23	-23	3
142	74	Palacios	1999	Journal of the World Aquaculture Society	Pacific white shrimp	Penaeus vannamei	Invertebrate	Aquaculture	F0, F1, F12	Hatching rate	+	1													28.8	28.8	16.3		50.5	50.5	16.4
143	82	Quinones-Arreola	2015	Latin American Journal of Aquatic Research	Almaco jack	Seriola rivoliana	Fish	Aquaculture	Compared F0 to F1	Total no. spawning events	+	2													57	57		2	28	28		1
144	82	Quinones-Arreola	2015	Latin American Journal of Aquatic Research	Almaco jack	Seriola rivoliana	Fish	Aquaculture	Compared F0 to F2	Total no. eggs (x103?)	+	2													610.44	610.44		2.5	163.79	163.79		6.6
145	82	Quinones-Arreola	2015	Latin American Journal of Aquatic Research	Almaco jack	Seriola rivoliana	Fish	Aquaculture	Compared F0 to F3	Fertilisation rate	+	1													94.5	94.5		1.9	75.3	75.3		2.8
146	82	Quinones-Arreola	2015	Latin American Journal of Aquatic Research	Almaco jack	Seriola rivoliana	Fish	Aquaculture	Compared F0 to F4	Egg diameter	+	3													1044.87	1044.87		22.8	1035.83	1035.83		20.8
147	99	Sousa	1999	Primates	Common marmoset	Callithrix jacchus	Mammal	Research	No	Interbirth interval (1st to 2nd litter)	-	5													244.3	-244.3	16		316	-316	25.7
148	8	Botten	2001	Comparative Medicine	Deer mouse	Peromyscus maniculatus	Mammal	Research	Lab population comprised F1 and F2	Pups/female/month	+	2													1.4	1.4			1.4	1.4
149	37	Ikeda	2009	Marine Biodiversity Records	Oval squid	Sepioteuthis lessoniana	Invertebrate	Research	Compared F0, F1, F2	Egg case number/female	+	2						2						9	317.5	317.5			243.9	243.9
150	45	Kirkland	1973	Journal of Mammalogy	Deer mouse	Peromyscus maniculatus	Mammal	Research	No	Litter size	+	2													3.8	3.8			4.8	4.8
151	67	Mihok	1992	Canadian Journal of Zoology	Meadow vole	Microtus pennsylvanicus	Mammal	Research	Wild, F1, F2	No. young weaned/week	+	2													0.5	0.5			0.34	0.34
152	91	Ryan	2002	Zoo Biology	Western lowland gorilla	Gorilla gorilla gorilla	Mammal	Conservation	No	No. infants/reproductive year (males)	+	2						61						22	0.241	0.241			0.307	0.307
153	91	Ryan	2002	Zoo Biology	Western lowland gorilla	Gorilla gorilla gorilla	Mammal	Conservation	No	No. infants/reproductive year (females)	+	2						77						68	0.135	0.135			0.235	0.235
154	91	Ryan	2002	Zoo Biology	Western lowland gorilla	Gorilla gorilla gorilla	Mammal	Conservation	No	Proportion of used reproductive opportunity (females)	+	2													0.181	0.181			0.536	0.536
155	100	Stuermer	2003	Zoologishcer Anzeiger	Mongolian gerbil	Meriones unguiculatus	Mammal	Research	No	Litter size	+	2													4.4	4.4			5.5	5.5
156	115	Wolfe	1975	Laboratory Animal Science	Illiger's saddle-back tamarin	Saguinus fuscicollis illigeri	Mammal	Research	F0 to F1	Live births/pair/year	+	1						23						12	2.9	2.9			0.8	0.8
157	3	Beck	1988	Zoo Biology	Western lowland gorilla	Gorilla gorilla gorilla	Mammal	Conservation	No	Infants/year of reproductive opportunity (females)	+	2						69						41	0.11	0.11			0.15	0.15
158	3	Beck	1988	Zoo Biology	Western lowland gorilla	Gorilla gorilla gorilla	Mammal	Conservation	No	Infants/year of reproductive opportunity (males)	+	2						61						20	0.17	0.17			0.32	0.32

## Sheet: Key to column headings
Column Name	Description
ES.ID	Unique identifier for each effect size
ID	Unique identifier for each publication
First.author	First author of publication
Year	Year of publication
Journal	Journal of publication
Species	Common name of species
Scientific.name	Scientific name of species
Major.taxon	Major taxon grouping of species
Captive.environment	Captive environment of study (aquaculture, research, conservation or other. See Methods for definitions)
Generation	Generation (F) of captive-breeding of the captive-born population (No was not specified)
Reproductive.measurement	Reproductive trait measured between captive-born and wild-born animals in captivity
Direction	Expected direction of the effect of the reproductive trait measured on overall productivity (+ = increase in trait increases productivity)
Trait	Type of reproductive trait measured (1 = fertility/hatchability, 2 = reproductive yield, 3 = offspring quality, 4 = offspring survival, 5 = reproductive phenology)
WB.Percentage	Percentage of wild-born animals experiencing reproductive trait (where reported)
WB.n1	Number of wild-born animals out of total (calculated from percentage) with reported trait
WB.n2	Number of wild-born animals out of total (reported, or rounded from WB.n1)
WB.success	Number of wild-born animals experiencing reproductive trait in positive direction of productivity
WB.failure	Number of wild-born animals experiencing reproductive trait in negative direction of effect on productivity
WB.N	Total number of wild-born animals
CB.Percentage	Percentage of captive-born animals experiencing reproductive trait (where reported)
CB.n1	Number of captive-born animals out of total (calculated from percentage) with reported trait
CB.n2	Number of captive-born animals out of total (reported, or rounded from CB.n1)
CB.success	Number of captive-born animals experiencing reproductive trait in positive direction of productivity
CB.failure	Number of captive-born animals experiencing reproductive trait in negative direction of effect on productivity
CB.N	Total number of captive-born animals
WB.Mean	Mean of wild-born animals experiencing reproductive trait
WB.C.Mean	WB.Mean corrected for direction of effect on productivity (multiplied by -1 if trait has negative effect on productivity)
WB.SD	Standard deviation (wild-born)
WB.SEM	Standard error of the mean (wild-born)
CB.Mean	Mean of captive-born animals experiencing reproductive trait
CB.C.Mean	CB.Mean corrected for direction of effect on productivity (multiplied by -1 if trait has negative effect on productivity)
CB.SD	Standard deviation (captive-born)
CB.SEM	Standard error of the mean (captive-born)
